# Supplementary material for: Molecular Characterization of Oncogenic Gene Fusions in a Large Real-World Cohort of Solid Tumors
Source: Cancer Res Commun. 2025 Nov 6;5(11):1967–76. doi: 10.1158/2767-9764.CRC-25-0329 (PMC12589939; doi:10.1158/2767-9764.CRC-25-0329)
Supplement: Supplementary Table 1 — Supplemental Table 1 [file crc-25-0329_supplementary_table_1_suppst1.xlsx]

## Sheet: Table S1
Table S1: List of gene Fusions with FDA-approved therapies in relevant indications.
Gene Fusion	Indication	FDA-approved Therapies
ALK	NSCLC	Alectinib, Brigatinib, Ceritinib, Crizotinib, Lorlatinib
FGFR2	Urothelial Cancer	Erdafitinib
FGFR2	Cholangiocarcinoma	Pemigatinib, Futibatinib
FGFR3	Urothelial Cancer	Erdafitinib
RET	Solid tumors	Selpercatinib
RET	NSCLC, Thyroid	Pralsetinib
NTRK1/2/3	Solid tumors	Larotrectinib, Entrectinib
ROS1	NSCLC	Entrectinib, Crizotinib, Repotrectinib
NRG1	NSCLC and Pancreatic Adenocarcinoma	Zenocutuzumab
BRAF		No FDA-approved Therapies.
EGFR		No FDA-approved Therapies.
