# Supplementary material for: Molecular Characterization of Oncogenic Gene Fusions in a Large Real-World Cohort of Solid Tumors
Source: Cancer Res Commun. 2025 Nov 6;5(11):1967–76. doi: 10.1158/2767-9764.CRC-25-0329 (PMC12589939; doi:10.1158/2767-9764.CRC-25-0329)
Supplement: Supplementary Table 2 — Supplemental Table 2 [file crc-25-0329_supplementary_table_2_suppst2.xlsx]

## Sheet: Table S2
Table S2: Tumor specimens and replicates evaluated in the LOB study
Tumor Type	Number of Specimens	Number of Replicates
Bladder Cancer	2	8
Glioblastoma	2	8
Breast Cancer	2	8
Endometrial Cancer	2	8
Colorectal Cancer	2	8
Melanoma	2	8
Kidney Cancer	2	8
Liver Cancer	2	8
Non-Small Cell Lung Cancer	2	8
Pancreatic Cancer	2	8
Prostate Cancer	2	8
Thyroid Cancer	2	8
