# Supplementary material for: Molecular Characterization of Oncogenic Gene Fusions in a Large Real-World Cohort of Solid Tumors
Source: Cancer Res Commun. 2025 Nov 6;5(11):1967–76. doi: 10.1158/2767-9764.CRC-25-0329 (PMC12589939; doi:10.1158/2767-9764.CRC-25-0329)
Supplement: Supplementary Table 3 — Supplemental Table 3 [file crc-25-0329_supplementary_table_3_suppst3.xlsx]

## Sheet: Table S3
Table S3: Analytical Accuracy—discordant samples
Cohort	xR Gene Pair	Orthogonal Gene Pair	Agreement
Non-Small Cell Lung Cancer	NA	NA	TN
Pancreatic Cancer	NA	NA	TN
Breast Cancer	P4HA1_FGFR2(1000)	P4HA1_FGFR2(8416)	TP
Prostate Cancer	NDRG1_NRG1(35)	NDRG1_NRG1(368)	TP
Biliary Cancer	SND1_BRAF(10)	SND1_BRAF(147)	TP
Breast Cancer	NA	NA	TN
Gastric Cancer	CCDC88C_RET(139)	CCDC88C_RET(9)	TP
Prostate Cancer	TMPRSS2_ERG(533)	TMPRSS2_ERG(10017)	TP
Non-Small Cell Lung Cancer	KIF5B_RET(732)	KIF5B_RET(3524)	TP
Non-Small Cell Lung Cancer	TRIM24_BRAF(17)	TRIM24_BRAF(1222)	TP
Non-Small Cell Lung Cancer	EML4_ALK(393)	EML4_ALK(1717)	TP
Breast Cancer	NA	NA	TN
Colorectal Cancer	ETV6_NTRK3(125)	ETV6_NTRK3(1395)	TP
Sarcoma	EWSR1_FLI1(501)	EWSR1_FLI1(923)	TP
Melanoma	ZSCAN25_BRAF(76)	ZSCAN25_BRAF(2199)	TP
Head and Neck Cancer	ETV6_NTRK3(1497)	ETV6_NTRK3(6203)	TP
Colorectal Cancer	STRN3_BRAF(59)	STRN3_BRAF(307)	TP
Tumor of Unknown Origin	EWSR1_ETV1(931)	EWSR1_ETV1(8079)	TP
Prostate Cancer	TMPRSS2_ERG(1292)	TMPRSS2_ERG(9694)	TP
Non-Small Cell Lung Cancer	MKRN1_BRAF(380)	MKRN1_BRAF(6571)	TP
Tumor of Unknown Origin	NA	NA	TN
Thyroid Cancer	TRIM33_NTRK1(331)	TRIM33_NTRK1(611)	TP
Non-Small Cell Lung Cancer	KIF5B_RET(755)	KIF5B_RET(961)	TP
Non-Small Cell Lung Cancer	EML4_ALK(568)	EML4_ALK(1262)	TP
Tumor of Unknown Origin	TPM3_NTRK1(3759)	TPM3_NTRK1(12235)	TP
Prostate Cancer	TMPRSS2_ERG(2006)	TMPRSS2_ERG(5293)	TP
Breast Cancer	NA	NA	TN
Ovarian Cancer	NA	NA	TN
Gastric Cancer	NA	NA	TN
Ovarian Cancer	NA	NA	TN
Bladder Cancer	NA	NA	TN
Biliary Cancer	FGFR2_CASP7(724)	FGFR2_CASP7(1353)	TP
Non-Small Cell Lung Cancer	NA	NA	TN
Sarcoma	NA	NA	TN
Ovarian Cancer	NA	NA	TN
Head and Neck Squamous Cell Carcinoma	NA	NA	TN
Non-Small Cell Lung Cancer	NA	NA	TN
Sarcoma	ETV6_NTRK3(703)	ETV6_NTRK3(5352)	TP
Glioblastoma	NFIB_NTRK2(637)	NFIB_NTRK2(10570)	TP
Sarcoma	NAB2_STAT6(1012)	NAB2_STAT6(7192)	TP
Low Grade Glioma	KIAA1549_BRAF(59)	KIAA1549_BRAF(966)	TP
Sarcoma	NAB2_STAT6(856)	NAB2_STAT6(91)	TP
Pancreatic Cancer	SND1_BRAF(146)	SND1_BRAF(7932)	TP
Pancreatic Cancer	CREB3L2_BRAF(181)	CREB3L2_BRAF(3055)	TP
Breast Cancer	NA	ETV6_NTRK3(41)	FN
T Cell Lymphoma	NPM1_ALK(2020)	NPM1_ALK(12199)	TP
Prostate Cancer	TMPRSS2_ERG(1000)	TMPRSS2_ERG(1490)	TP
Colorectal Cancer	ETV6_NTRK3(147)	ETV6_NTRK3(3237)	TP
Bladder Cancer	FGFR3_TACC3(2373)	FGFR3_TACC3(10685)	TP
Breast Cancer	P4HA1_FGFR2(2028)	P4HA1_FGFR2(10666)	TP
Endometrial Cancer	FGFR3_TACC3(3142)	FGFR3_TACC3(20836)	TP
Colorectal Cancer	NA	NA	TN
Breast Cancer	NA	NA	TN
Prostate Cancer	TMPRSS2_ERG(1336)	TMPRSS2_ERG(6507)	TP
Colorectal Cancer	NA	NA	TN
Colorectal Cancer	GTF2IRD1_BRAF(21)	GTF2IRD1_BRAF(832)	TP
Non-Small Cell Lung Cancer	EML4_ALK(131)	EML4_ALK(721)	TP
Bladder Cancer	FGFR3_TACC3(1819)	FGFR3_TACC3(7256)	TP
Endometrial Cancer	NA	NA	TN
Kidney Cancer	ASPSCR1_TFE3(32)	ASPSCR1_TFE3(293)	TP
Prostate Cancer	TMPRSS2_ERG(648)	TMPRSS2_ERG(2970)	TP
Kidney Cancer	PRCC_TFE3(188)	PRCC_TFE3(799)	TP
Prostate Cancer	TMPRSS2_ERG(385)	TMPRSS2_ERG(4834)	TP
Low Grade Glioma	KIAA1549_BRAF(29)	KIAA1549_BRAF(1201)	TP
Non-Small Cell Lung Cancer	EML4_ALK(1511)	EML4_ALK(13351)	TP
Biliary Cancer	FGFR3_TACC3(1280)	FGFR3_TACC3(4182)	TP
Pancreatic Cancer	NA	NA	TN
Prostate Cancer	TMPRSS2_ERG(1328)	TMPRSS2_ERG(3359)	TP
Prostate Cancer	TMPRSS2_ERG(137)	TMPRSS2_ERG(2784)	TP
Sarcoma	ASPSCR1_TFE3(35)	ASPSCR1_TFE3(416)	TP
Brain Cancer	EWSR1_PATZ1(10)	EWSR1_PATZ1(2686)	TP
Prostate Cancer	TMPRSS2_ERG(472)	TMPRSS2_ERG(5639)	TP
Brain Cancer	PDE4B_ALK(1652)	PDE4B_ALK(10322)	TP
Sarcoma	ETV6_NTRK3(1023)	ETV6_NTRK3(9328)	TP
Sarcoma	EWSR1_PBX1(306)	EWSR1_PBX1(6240)	TP
Glioblastoma	FGFR3_TACC3(11092)	FGFR3_TACC3(89033)	TP
Breast Cancer	NA	NA	TN
Prostate Cancer	TMPRSS2_ERG(246)	TMPRSS2_ERG(2188)	TP
Prostate Cancer	TMPRSS2_ERG(129)	TMPRSS2_ERG(4341)	TP
Prostate Cancer	TMPRSS2_ERG(772)	TMPRSS2_ERG(18501)	TP
Colorectal Cancer	TPM3_NTRK1(480)	TPM3_NTRK1(5360)	TP
Sarcoma	EWSR1_FLI1(543)	EWSR1_FLI1(946)	TP
Biliary Cancer	FGFR2_DBP(448)	FGFR2_DBP(2092)	TP
Glioblastoma	FGFR3_TACC3(5510)	FGFR3_TACC3(14766)	TP
Sarcoma	NA	NA	TN
Sarcoma	EWSR1_FLI1(922)	EWSR1_FLI1(1555)	TP
Sarcoma	EWSR1_FLI1(288)	EWSR1_FLI1(944)	TP
Colorectal Cancer	NA	NA	TN
Prostate Cancer	FGFR3_AFF4(191)	FGFR3_AFF4(614)	TP
Colorectal Cancer	NA	NA	TN
Colorectal Cancer	NA	NA	TN
Pancreatic Cancer	NA	NA	TN
Biliary Cancer	NA	NA	TN
Endometrial Cancer	NA	NA	TN
Colorectal Cancer	NA	NA	TN
Non-Small Cell Lung Cancer	NA	NA	TN
Ovarian Cancer	NA	NA	TN
Breast Cancer	NA	NA	TN
Endometrial Cancer	NA	NA	TN
Non-Small Cell Lung Cancer	NA	NA	TN
Biliary Cancer	NA	NA	TN
Bladder Cancer	NA	NA	TN
Endometrial Cancer	NA	NA	TN
Colorectal Cancer	NA	NA	TN
Thyroid Cancer	NA	NA	TN
Thyroid Cancer	KCTD5_RET(36)	KCTD5_RET(96)	TP
Prostate Cancer	NA	NA	TN
Thyroid Cancer	EML4_NTRK3(73)	EML4_NTRK3(57)	TP
Breast Cancer	NA	NA	TN
Colorectal Cancer	NA	NA	TN
Melanoma	NA	NRF1_BRAF(56)	FN
Melanoma	NA	NA	TN
Ovarian Cancer	NA	NA	TN
Colorectal Cancer	NA	NA	TN
Gastrointestinal Stromal Tumor	NA	NA	TN
Head and Neck Squamous Cell Carcinoma	NA	NA	TN
Colorectal Cancer	NA	NA	TN
Non-Small Cell Lung Cancer	NA	NA	TN
Non-Small Cell Lung Cancer	NA	NA	TN
Breast Cancer	NA	NA	TN
Head and Neck Cancer	NA	NA	TN
Colorectal Cancer	NA	NA	TN
Tumor of Unknown Origin	NA	NA	TN
Gastrointestinal Stromal Tumor	NA	NA	TN
Non-Small Cell Lung Cancer	NA	NA	TN
Bladder Cancer	NA	NA	TN
Non-Small Cell Lung Cancer	NA	NA	TN
Non-Small Cell Lung Cancer	NA	NA	TN
Non-Small Cell Lung Cancer	NA	NA	TN
Non-Small Cell Lung Cancer	NA	NA	TN
Non-Small Cell Lung Cancer	NA	NA	TN
Oropharyngeal Cancer	NA	NA	TN
Prostate Cancer	NA	NA	TN
Bladder Cancer	NA	NA	TN
Ovarian Cancer	NA	NA	TN
Prostate Cancer	TMPRSS2_ERG(647)	TMPRSS2_ERG(1970)	TP
Non-Small Cell Lung Cancer	ETV6_ABL1(157)	ETV6_ABL1(1974)	TP
Thyroid Cancer	CCDC6_RET(160)	CCDC6_RET(935)	TP
Non-Small Cell Lung Cancer	EML4_ALK(206)	EML4_ALK(1222)	TP
Prostate Cancer	TMPRSS2_ERG(552)	TMPRSS2_ERG(3262)	TP
Prostate Cancer	TMPRSS2_ERG(2005)	TMPRSS2_ERG(5631)	TP
Prostate Cancer	TMPRSS2_ERG(2248)	TMPRSS2_ERG(8949)	TP
Non-Small Cell Lung Cancer	GRIPAP1_NTRK1(230)	GRIPAP1_NTRK1(780)	TP
Head and Neck Cancer	LIFR_PLAG1(341)	LIFR_PLAG1(4352)	TP
Non-Small Cell Lung Cancer	EML4_ALK(2127)	EML4_ALK(4704)	TP
Non-Small Cell Lung Cancer	EML4_ALK(370)	EML4_ALK(3104)	TP
Prostate Cancer	TMPRSS2_ERG(856)	TMPRSS2_ERG(1195)	TP
Prostate Cancer	TMPRSS2_ERG(521)	TMPRSS2_ERG(1863)	TP
Sarcoma	EWSR1_ATF1(41)	EWSR1_ATF1(2407)	TP
Prostate Cancer	TMPRSS2_ERG(15)	TMPRSS2_ERG(87)	TP
Bladder Cancer	FGFR3_TNIP2(612)	FGFR3_TNIP2(6944)	TP
Non-Small Cell Lung Cancer	EML4_ALK(330)	EML4_ALK(1946)	TP
Prostate Cancer	TMPRSS2_ERG(1227)	TMPRSS2_ERG(3040)	TP
Prostate Cancer	TMPRSS2_ERG(2042)	TMPRSS2_ERG(5145)	TP
Non-Small Cell Lung Cancer	EML4_ALK(447)	EML4_ALK(2929)	TP
Sarcoma	EWSR1_FLI1(600)	EWSR1_FLI1(1154)	TP
Prostate Cancer	TMPRSS2_ERG(1078)	TMPRSS2_ERG(3101)	TP
Glioblastoma	FGFR3_TACC3(1947)	FGFR3_TACC3(6989)	TP
Prostate Cancer	TMPRSS2_ERG(1360)	TMPRSS2_ERG(2372)	TP
Sarcoma	COL1A1_PDGFB(362)	COL1A1_PDGFB(9033)	TP
Non-Small Cell Lung Cancer	EML4_ALK(82)	EML4_ALK(346)	TP
Thyroid Cancer	EML4_ALK(226)	EML4_ALK(654)	TP
Prostate Cancer	TMPRSS2_ERG(3882)	TMPRSS2_ERG(16490)	TP
Sarcoma	EWSR1_FLI1(456)	EWSR1_FLI1(1168)	TP
Sarcoma	EWSR1_FLI1(436)	EWSR1_FLI1(1552)	TP
Head and Neck Squamous Cell Carcinoma	FGFR3_TACC3(6014)	FGFR3_TACC3(43870)	TP
Prostate Cancer	TMPRSS2_ERG(454)	TMPRSS2_ERG(11495)	TP
Sarcoma	EWSR1_ATF1(50)	EWSR1_ATF1(1380)	TP
Thyroid Cancer	CCDC6_RET(182)	CCDC6_RET(150)	TP
Prostate Cancer	TMPRSS2_ERG(895)	TMPRSS2_ERG(6735)	TP
Tumor of Unknown Origin	FGFR2_KIAA1598(6175)	FGFR2_SHTN1(40620)	TP
Prostate Cancer	TMPRSS2_ERG(5309)	TMPRSS2_ERG(23822)	TP
Prostate Cancer	TMPRSS2_ERG(487)	TMPRSS2_ERG(19050)	TP
Non-Small Cell Lung Cancer	CCDC6_RET(201)	CCDC6_RET(698)	TP
Sarcoma	EWSR1_FLI1(429)	EWSR1_FLI1(2108)	TP
Melanoma	MYO5A_FGFR1(213)	MYO5A_FGFR1(733)	TP
Sarcoma	FGFR1_FKBP15(2417)	FGFR1_FKBP15(20513)	TP
Bladder Cancer	NA	NA	TN
Thyroid Cancer	NA	NA	TN
Colorectal Cancer	NA	NA	TN
Skin Cancer	NA	NA	TN
Breast Cancer	NA	NA	TN
Colorectal Cancer	NA	NA	TN
Meningioma	NA	NA	TN
Non-Small Cell Lung Cancer	NA	NA	TN
Breast Cancer	NA	NA	TN
Head and Neck Squamous Cell Carcinoma	NA	NA	TN
Breast Cancer	NA	NA	TN
Prostate Cancer	SLC45A3_ERG(190)	SLC45A3_ERG(135)	TP
Prostate Cancer	SLC45A3_BRAF(616)	SLC45A3_BRAF(374)	TP
Glioblastoma	ST7_MET(9) ; TRIM24_NTRK2(152)	ST7_MET(13) ; TRIM24_NTRK2(163)	TP
Glioblastoma	FMN2_NTRK2(450)	FMN2_NTRK2(597)	TP
Sarcoma	NAB2_STAT6(2121)	NAB2_STAT6(12530)	TP
Endometrial Cancer	FGFR3_MAEA(1476)	FGFR3_MAEA(5043)	TP
Glioblastoma	NA	NA	TN
Sarcoma	CACYBP_NTRK1(447) ; PHKB_MET(24)	CACYBP_NTRK1(2162) ; PHKB_MET(199)	TP
Breast Cancer	EGFR_SPAG1(64)	EGFR_SPAG1(120)	TP
Thyroid Cancer	ETV6_NTRK3(251)	ETV6_NTRK3(631)	TP
Head and Neck Squamous Cell Carcinoma	NA	NA	TN
Prostate Cancer	NA	NA	TN
Sarcoma	HSPG2_FGFR2(433)	HSPG2_FGFR2(5856)	TP
Bladder Cancer	FGFR3_TACC3(1798)	FGFR3_TACC3(4420)	TP
Sarcoma	NAB2_STAT6(1015)	NAB2_STAT6(8658)	TP
Bladder Cancer	FGFR3_TACC3(66)	FGFR3_TACC3(3217)	TP
Thyroid Cancer	ETV6_NTRK3(338)	ETV6_NTRK3(1616)	TP
Glioblastoma	COBL_ALK(9) ; EGFR_SEPT14(9784)	EGFR_SEPTIN14(23236)	FP ; TP
Colorectal Cancer	CD74_NRG1(3687)	CD74_NRG1(10466)	TP
Non-Small Cell Lung Cancer	KIF5B_RET(298)	KIF5B_RET(1459)	TP
Endocrine Tumor	KIF5B_RET(438)	KIF5B_RET(1499)	TP
Thyroid Cancer	RBPMS_NTRK3(618)	RBPMS_NTRK3(1985)	TP
Glioblastoma	EGFR_SEPT14(4738)	EGFR_SEPTIN14(12220)	TP
Prostate Cancer	TMPRSS2_ERG(3028)	TMPRSS2_ERG(17753)	TP
Head and Neck Cancer	EWSR1_ATF1(494)	EWSR1_ATF1(4335)	TP
Biliary Cancer	FGFR2_GOPC(536)	FGFR2_GOPC(3095)	TP
Biliary Cancer	FGFR2_PPFIBP2(778)	FGFR2_PPFIBP2(3478)	TP
Brain Cancer	FGFR1_TACC1(2767)	FGFR1_TACC1(14561)	TP
Biliary Cancer	FGFR2_LGSN(4053)	FGFR2_LGSN(14311)	TP
Breast Cancer	NA	NA	TN
Glioblastoma	EGFR_SEPT14(151)	EGFR_SEPTIN14(284)	TP
Non-Small Cell Lung Cancer	KIF5B_RET(409)	KIF5B_RET(1087)	TP
Thyroid Cancer	CCDC6_RET(217)	CCDC6_RET(404)	TP
Thyroid Cancer	CCDC6_RET(151)	CCDC6_RET(462)	TP
Ovarian Cancer	NA	NA	TN
Breast Cancer	SLC3A2_NRG1(355)	SLC3A2_NRG1(204)	TP
Bladder Cancer	FGFR3_TACC3(3000)	FGFR3_TACC3(7932)	TP
Gastric Cancer	NA	NA	TN
Endometrial Cancer	RUVBL1_NRG1(283) ; RB1CC1_FGFR1(68)	RUVBL1_NRG1(1639) ; RB1CC1_FGFR1(92)	TP
Kidney Cancer	RBM10_TFE3(37)	RBM10_TFE3(2390)	TP
Thyroid Cancer	CCDC6_RET(73)	CCDC6_RET(374)	TP
Kidney Cancer	PRCC_TFE3(60)	PRCC_TFE3(1359)	TP
Sarcoma	NAB2_STAT6(382)	NAB2_STAT6(3584)	TP
Glioblastoma	EGFR_SEPT14(3329)	EGFR_SEPTIN14(10215)	TP
Kidney Cancer	PRCC_TFE3(64)	PRCC_TFE3(493)	TP
Sarcoma	NAB2_STAT6(757)	NAB2_STAT6(11316)	TP
Non-Small Cell Lung Cancer	CD74_ROS1(1134)	CD74_ROS1(26438)	TP
Non-Small Cell Lung Cancer	SDC4_ROS1(3637)	SDC4_ROS1(33544)	TP
Non-Small Cell Lung Cancer	EZR_ROS1(3214)	EZR_ROS1(30673)	TP
Melanoma	SEMA6A_ROS1(320)	SEMA6A_ROS1(8804)	TP
Ovarian Cancer	GOPC_ROS1(132)	GOPC_ROS1(668)	TP
Non-Small Cell Lung Cancer	EZR_ROS1(1285)	EZR_ROS1(8854)	TP
Non-Small Cell Lung Cancer	NA	NA	TN
Non-Small Cell Lung Cancer	NA	NA	TN
Colorectal Cancer	NA	NA	TN
Head and Neck Squamous Cell Carcinoma	NA	NA	TN
Sarcoma	NA	NA	TN
Colorectal Cancer	NA	NA	TN
Colorectal Cancer	NA	NA	TN
Colorectal Cancer	NA	NA	TN
Colorectal Cancer	NA	NA	TN
Prostate Cancer	NA	NA	TN
Ovarian Cancer	NA	NA	TN
Colorectal Cancer	NA	NA	TN
Non-Small Cell Lung Cancer	NA	NA	TN
Bladder Cancer	NA	NA	TN
Colorectal Cancer	NA	NA	TN
Breast Cancer	NA	NA	TN
Clear Cell Renal Cell Carcinoma	NA	NA	TN
Breast Cancer	NA	NA	TN
Glioblastoma	NA	NA	TN
Bladder Cancer	NA	NA	TN
Endometrial Cancer	NA	NA	TN
Gastric Cancer	NA	NA	TN
Sarcoma	NA	NA	TN
Biliary Cancer	NA	NA	TN
Ovarian Cancer	NA	NA	TN
Bladder Cancer	NA	NA	TN
Non-Small Cell Lung Cancer	NA	NA	TN
Breast Cancer	NA	NA	TN
Head and Neck Squamous Cell Carcinoma	NA	NA	TN
Tumor of Unknown Origin	NA	NA	TN
Non-Small Cell Lung Cancer	NA	NA	TN
Cervical Cancer	NA	NA	TN
Sarcoma	EWSR1_ATF1(81)	EWSR1_ATF1(1081)	TP
Breast Cancer	NA	NA	TN
Head and Neck Cancer	EWSR1_ATF1(1116)	EWSR1_ATF1(3018)	TP
Head and Neck Cancer	CD74_ROS1(526)	CD74_ROS1(2652)	TP
Head and Neck Cancer	LIFR_PLAG1(94)	LIFR_PLAG1(3363)	TP
Sarcoma	COL1A1_PDGFB(513)	COL1A1_PDGFB(8129)	TP
Sarcoma	EWSR1_ATF1(48)	EWSR1_ATF1(2576)	TP
Non-Small Cell Lung Cancer	SDC4_ROS1(1100)	SDC4_ROS1(8973)	TP
Sarcoma	EWSR1_ATF1(34)	EWSR1_ATF1(1570)	TP
Prostate Cancer	NA	NA	TN
Prostate Cancer	SLC45A3_BRAF(1355)	SLC45A3_BRAF(30299)	TP
Sarcoma	EWSR1_ATF1(95)	EWSR1_ATF1(2563)	TP
Colorectal Cancer	NA	NA	TN
Colorectal Cancer	NA	NA	TN
Endometrial Cancer	NA	NA	TN
Bladder Cancer	NA	NA	TN
Non-Small Cell Lung Cancer	NA	TMPRSS2_ERG(14)	FN
Tumor of Unknown Origin	NA	NA	TN
