# Supplementary material for: Molecular Characterization of Oncogenic Gene Fusions in a Large Real-World Cohort of Solid Tumors
Source: Cancer Res Commun. 2025 Nov 6;5(11):1967–76. doi: 10.1158/2767-9764.CRC-25-0329 (PMC12589939; doi:10.1158/2767-9764.CRC-25-0329)
Supplement: Supplementary Table 4 — Supplemental Table 4 [file crc-25-0329_supplementary_table_4_suppst4.xlsx]

## Sheet: Table S4
Table S4: Analytical Accuracy—concordance. In parentheses are read support for each fusion detected
Cancer Cohort	Fusion	xR Read Support	Orthogonal Method Read Support	Agreement
Melanoma	NRF1-BRAF	3 reads - below detection limit	56 reads	FN
Breast Cancer	ETV6-NTRK3	Not detected	41 reads	FN
Non-Small Cell Lung Cancer	TMPRSS2-ERG	Not detected	14 reads	FN
Glioblastoma	COBL_ALK	9 reads	Not detected	FP
