# Supplementary material for: Molecular Characterization of Oncogenic Gene Fusions in a Large Real-World Cohort of Solid Tumors
Source: Cancer Res Commun. 2025 Nov 6;5(11):1967–76. doi: 10.1158/2767-9764.CRC-25-0329 (PMC12589939; doi:10.1158/2767-9764.CRC-25-0329)
Supplement: Supplementary Table 5 — Supplemental Table 5 [file crc-25-0329_supplementary_table_5_suppst5.xlsx]

## Sheet: Table S5
Table S5: Fusion detection by indication for the 20 most prevalent indications; all other indications are grouped into the “other” category
Cancer cohort (p<0.001)	All (n=67278)	Fusion-positive (n=1497)	Fusion-negative (n=65781)
NSCLC	18.6% (12,518)	46.8% (701)	18.0% (11,817)
Colorectal cancer	18.2% (12,211)	5.9% (89)	18.4% (12,122)
Breast cancer	13.1% (8,796)	7.0% (105)	13.2% (8,691)
Prostate cancer	8.5% (5,705)	3.7% (55)	8.6% (5,650)
Pancreatic cancer	7.4% (5,001)	4.2% (63)	7.5% (4,938)
Gastroesophageal cancer	5.6% (3,765)	3.0% (45)	5.7% (3,720)
Urinary Tract cancer	2.8% (1,859)	5.5% (82)	2.7% (1,777)
Soft tissue sarcoma	2.4% (1,620)	1.4% (21)	2.4% (1,599)
Endometrial cancer	2.4% (1,598)	0.7% (11)	2.4% (1,587)
Head & Neck cancer - Squamous Cell Carcinoma	2.3% (1,574)	1.0% (15)	2.4% (1,559)
Kidney cancer	2.3% (1,573)	0.5% (7)	2.4% (1,566)
Ovarian, Fallopian Tube & Primary Peritoneal cancer	2.3% (1,548)	1.1% (17)	2.3% (1,531)
Gallbladder & Biliary Tract cancer	2.3% (1,536)	9.7% (145)	2.1% (1,391)
Melanoma	1.9% (1,294)	0.3% (4)	2.0% (1,290)
SCLC	1.5% (1,024)	0.1% (2)	1.6% (1,022)
Tumor of Unknown Origin	1.3% (907)	1.0% (15)	1.4% (892)
Lung cancer, Other and NOS	1.1% (758)	1.2% (18)	1.1% (740)
Thyroid cancer	1.0% (702)	3.7% (55)	1.0% (647)
Cervical cancer	0.7% (458)	0.5% (7)	0.7% (451)
Small Bowel cancer	0.7% (442)	0.3% (4)	0.7% (438)
Other	3.6% (2,389)	2.4% (36)	3.6% (2,353)
