# Supplementary material for: Molecular Characterization of Oncogenic Gene Fusions in a Large Real-World Cohort of Solid Tumors
Source: Cancer Res Commun. 2025 Nov 6;5(11):1967–76. doi: 10.1158/2767-9764.CRC-25-0329 (PMC12589939; doi:10.1158/2767-9764.CRC-25-0329)
Supplement: Supplementary Table 6 — Supplemental Table 6 [file crc-25-0329_supplementary_table_6_suppst6.xlsx]

## Sheet: Table S6
Table S6: Cohort demographics and clinical features for the NSCLC sub-cohort. P-values result from comparisons between fusion-positive and fusion-negative patients using the relevant statistical test
	All (n = 12,518)	Fusion-positive (n = 701)	Fusion-negative (n = 11,817)
Age at biopsy (p < 0.001)
Median (25%, 75%)	68.11 (61.5, 71.15)	63.1 (52.76, 71.43)	68.33 (61.84, 75.31)
Tumor purity (p = 0.686)
Mean (std)	54.64 (16.94)	54.31 (16.66)	54.66 (16.96)
Gender (p = 0.044)
Male (n)	51.6% (6,454)	47.8% (335)	51.8% (6,119)
Female (n)	48.4% (6,064)	52.2% (366)	48.2% (5,698)
Race (p < 0.001)
White (n)	54.6% (6,835)	49.8% (349)	54.9% (6,486)
Black or African American (n)	8.5% (1,058)	5.8% (41)	8.6% (1,017)
Asian (n)	3.1% (383)	5.4% (38)	2.9% (345)
Race not stated (n)	0.5% (66)	0.6% (4)	0.5% (62)
Other (n)	3.3% (409)	5.4% (38)	3.1% (371)
Unknown (n)	30.1% (3,767)	33.0% (231)	29.9% (3,536)
Smoking status (p < 0.001)
Current or Ex-smoker (n)	73.7% (9,230)	33.1% (232)	76.1% (8,998)
Non-smoker (n)	14.5% (1,815)	51.8% (363)	12.3% (1,452)
Unknown (n)	11.8% (1,473)	15.1% (106)	11.6% (1,367)
