# Supplementary material for: Molecular Characterization of Oncogenic Gene Fusions in a Large Real-World Cohort of Solid Tumors
Source: Cancer Res Commun. 2025 Nov 6;5(11):1967–76. doi: 10.1158/2767-9764.CRC-25-0329 (PMC12589939; doi:10.1158/2767-9764.CRC-25-0329)
Supplement: Supplementary Table 7 — Supplemental Table 7 [file crc-25-0329_supplementary_table_7_suppst7.xlsx]

## Sheet: Table S7
Table S7: Cohort demographics and clinical features for the colorectal cancer sub-cohort. P-values result from comparisons between fusion-positive and fusion-negative patients using the relevant statistical test
	All (n=12,211)	Fusion-positive (n=89)	Fusion-negative (n=12,122)
Age at biopsy (p < 0.001)
Median (25%, 75%)	61.56 (51.99, 70.32)	65.68 (57.85, 75.82)	61.53 (51.96, 70.28)
Tumor purity (p = 0.354)
Mean (std)	53.31 (15.7)	54.72 (15.23)	53.4 (15.7)
Gender (p = 0.014)
Male (n)	57.2% (6,990)	43.8% (39)	57.3% (6,951)
Female (n)	42.8% (5,221)	56.2% (50)	42.7% (5,171)
Race (p = 0.649)
White (n)	47.4% (5,783)	49.4% (44)	47.3% (5,739)
Black or African American (n)	7.6% (922)	6.7% (6)	7.6% (916)
Asian (n)	2.5% (302)	3.4% (3)	2.5% (299)
Race not stated (n)	0.7% (86)	0.0% (0)	0.7% (86)
Other (n)	4.4% (535)	1.1% (1)	4.4% (534)
Unknown (n)	37.5% (4,583)	39.3% (35)	37.5% (4,548)
Smoking status (p = 0.292)
Non-smoker (n)	41.8% (5,106)	44.9% (40)	41.8% (5,066)
Current or Ex-smoker (n)	36.8% (4,493)	40.4% (36)	36.8% (4,457)
Unknown (n)	21.4% (2,612)	14.6% (13)	21.4% (2,599)
