# Supplementary material for: Molecular Characterization of Oncogenic Gene Fusions in a Large Real-World Cohort of Solid Tumors
Source: Cancer Res Commun. 2025 Nov 6;5(11):1967–76. doi: 10.1158/2767-9764.CRC-25-0329 (PMC12589939; doi:10.1158/2767-9764.CRC-25-0329)
Supplement: Supplementary Table 8 — Supplemental Table 8 [file crc-25-0329_supplementary_table_8_suppst8.xlsx]

## Sheet: Table S8
Table S8: Fusion partner counts per analyte and driver gene
		Assay
Fusion driver	partner	RNA	DNA
ALK	EML4	422	327
	(Intergenic)	0	27
	STRN	12	9
	DCTN1	6	4
	CLTC	3	3
	TNS1	4	1
	SPTBN1	3	2
	Other	43	62
BRAF	SND1	41	8
	TRIM24	17	6
	MKRN1	11	3
	TMPRSS2	6	6
	SLC45A3	10	1
	AGK	8	1
	KIAA1549	5	2
	ZC3HAV1	3	2
	Other	74	33
EGFR	SEPTIN14	17	10
	EGFR	0	8
	RAD51	4	2
	(Intergenic)	0	6
	Other	17	8
FGFR2	BICC1	36	21
	TACC2	23	14
	(Intergenic)	0	30
	ACP3	9	5
	AHCYL1	6	6
	WAC	6	4
	ZNF532	0	10
	ATE1	7	2
	SHTN1	6	2
	INA	5	2
	KIAA1217	4	3
	NRAP	4	3
	CCDC6	5	1
	FILIP1	4	2
	VCL	4	2
	CDYL	3	3
	CTNNA3	3	2
	SLMAP	3	2
	Other	145	113
FGFR3	TACC3	170	124
	G3BP2	3	3
	Other	16	18
NRG1	CD74	10	8
	SLC3A2	8	5
	ATP1B1	12	0
	RBPMS	6	2
	(Intergenic)	0	6
	APP	4	1
	VTCN1	3	2
	UNC5D	2	3
	Other	43	30
NTRK1/2/3	ETV6	26	25
	TPM3	15	15
	LMNA	8	8
	TPR	6	5
	SQSTM1	6	4
	(Intergenic)	0	8
	KANK1	3	3
	EML4	3	2
	SCAPER	2	3
	Other	50	53
RET	KIF5B	72	54
	CCDC6	42	35
	NCOA4	29	25
	(Intergenic)	0	12
	PCM1	3	2
	Other	25	39
ROS1	CD74	40	24
	EZR	25	16
	SDC4	13	10
	DCBLD1	12	9
	SLC34A2	7	1
	Other	17	23
