# Supplementary material for: Molecular Characterization of Oncogenic Gene Fusions in a Large Real-World Cohort of Solid Tumors
Source: Cancer Res Commun. 2025 Nov 6;5(11):1967–76. doi: 10.1158/2767-9764.CRC-25-0329 (PMC12589939; doi:10.1158/2767-9764.CRC-25-0329)
Supplement: Supplementary Table 9 — Supplemental Table 9 [file crc-25-0329_supplementary_table_9_suppst9.xlsx]

## Sheet: Table S9
Table S9: Fusion read count summary statistics according to detection modality
	RNA read counts		DNA read counts
	Detected in both RNA-NGS and DNA-NGS	Detected in RNA-NGS only	Detected in both RNA-NGS and DNA-NGS	Detected in DNA-NGS only
count	1186	261	1186	54
mean	1309	631.72	232.237	399.741
std	3566.21	1202.68	558.814	1275.64
min	4	4	15	40
0.25	149	38	58.25	91.5
0.5	397	172	118	175.5
0.75	1099	709	225	292
max	60713	9318	12241	9471
