# Supplementary material for: Molecular Characterization of Oncogenic Gene Fusions in a Large Real-World Cohort of Solid Tumors
Source: Cancer Res Commun. 2025 Nov 6;5(11):1967–76. doi: 10.1158/2767-9764.CRC-25-0329 (PMC12589939; doi:10.1158/2767-9764.CRC-25-0329)
Supplement: Supplementary Table 10 — Supplemental Table 10 [file crc-25-0329_supplementary_table_10_suppst10.xlsx]

## Sheet: Table S10
Table S10: Counts of fusion-positive, fusion-negative, and RNA-only fusion-positive patients according to TMB status
	TMB-H	TMB-L	Unknown	Total
Fusion positive	127	1369	1	1497
RNA-only fusion positive	29	232	0	261
Fusion negative	9708	56030	45	65783
