# Supplementary material for: Molecular Characterization of Oncogenic Gene Fusions in a Large Real-World Cohort of Solid Tumors
Source: Cancer Res Commun. 2025 Nov 6;5(11):1967–76. doi: 10.1158/2767-9764.CRC-25-0329 (PMC12589939; doi:10.1158/2767-9764.CRC-25-0329)
Supplement: Supplementary Table 11 — Supplemental Table 11 [file crc-25-0329_supplementary_table_11_suppst11.xlsx]

## Sheet: Table S11
Table S11: Fusion counts by FDA-approval status. Indications with 2 or fewer fusion-positive patients have been grouped into 'Other'
Fusion driver	FDA-approved indication	Cancer type	Patients	Percent of patients with fusion	Patients in indication	Prevalence by indication
ALK	TRUE	NSCLC	427	0.859155	12518	0.0341109
ALK	FALSE	Colorectal cancer	12	0.0241449	12211	0.00098272
ALK	FALSE	Lung cancer, Other and NOS	10	0.0201207	758	0.0131926
ALK	FALSE	Soft tissue sarcoma	10	0.0201207	1620	0.00617284
ALK	FALSE	Breast cancer	8	0.0160966	8796	0.000909504
ALK	FALSE	Gastroesophageal cancer	6	0.0120724	3765	0.00159363
ALK	FALSE	Thyroid cancer	5	0.0100604	702	0.00712251
ALK	FALSE	Prostate cancer	4	0.00804829	5705	0.000701139
ALK	FALSE	Other	15	0.0301811	21203	0.000707447
FGFR2	TRUE	Cholangiocarcinoma	113	0.403571	1102	0.102541
FGFR2	TRUE	Urinary Tract cancer	4	0.0142857	1859	0.00215169
FGFR2	FALSE	Breast cancer	38	0.135714	8796	0.00432015
FGFR2	FALSE	Pancreatic cancer	23	0.0821429	5001	0.00459908
FGFR2	FALSE	Gastroesophageal cancer	20	0.0714286	3765	0.00531208
FGFR2	FALSE	Prostate cancer	18	0.0642857	5705	0.00315513
FGFR2	FALSE	Colorectal cancer	11	0.0392857	12211	0.000900827
FGFR2	FALSE	NSCLC	10	0.0357143	12518	0.00079885
FGFR2	FALSE	Ovarian, Fallopian Tube & Primary Peritoneal cancer	10	0.0357143	1548	0.00645995
FGFR2	FALSE	Tumor of Unknown Origin	8	0.0285714	907	0.00882029
FGFR2	FALSE	Gallbladder cancer	5	0.0178571	434	0.0115207
FGFR2	FALSE	Liver cancer	4	0.0142857	424	0.00943396
FGFR2	FALSE	Other	16	0.0571429	13008	0.00123001
FGFR3	TRUE	Urinary Tract cancer	72	0.371134	1859	0.0387305
FGFR3	FALSE	NSCLC	43	0.221649	12518	0.00343505
FGFR3	FALSE	Breast cancer	13	0.0670103	8796	0.00147794
FGFR3	FALSE	Prostate cancer	11	0.056701	5705	0.00192813
FGFR3	FALSE	HN-SCC	10	0.0515464	1574	0.00635324
FGFR3	FALSE	Gastroesophageal cancer	8	0.0412371	3765	0.00212483
FGFR3	FALSE	Anal cancer	5	0.0257732	300	0.0166667
FGFR3	FALSE	Cholangiocarcinoma	5	0.0257732	1102	0.00453721
FGFR3	FALSE	Endometrial cancer	5	0.0257732	1598	0.00312891
FGFR3	FALSE	Cervical cancer	4	0.0206186	458	0.00873362
FGFR3	FALSE	Gallbladder cancer	3	0.0154639	434	0.00691244
FGFR3	FALSE	Pancreatic cancer	3	0.0154639	5001	0.00059988
FGFR3	FALSE	Tumor of Unknown Origin	3	0.0154639	907	0.00330761
FGFR3	FALSE	Other	9	0.0463918	23261	0.000386914
NRG1	TRUE	NSCLC	22	0.22449	12518	0.00175747
NRG1	TRUE	Pancreatic cancer	15	0.153061	5001	0.0029994
NRG1	FALSE	Breast cancer	19	0.193878	8796	0.00216007
NRG1	FALSE	Prostate cancer	10	0.102041	5705	0.00175285
NRG1	FALSE	Colorectal cancer	9	0.0918367	12211	0.00073704
NRG1	FALSE	Cholangiocarcinoma	7	0.0714286	1102	0.00635209
NRG1	FALSE	Other	16	0.163265	21945	0.000729095
NTRK1/2/3	TRUE	Colorectal cancer	28	0.198582	12211	0.00229301
NTRK1/2/3	TRUE	Thyroid cancer	24	0.170213	702	0.034188
NTRK1/2/3	TRUE	Breast cancer	20	0.141844	8796	0.00227376
NTRK1/2/3	TRUE	NSCLC	15	0.106383	12518	0.00119827
NTRK1/2/3	TRUE	Pancreatic cancer	10	0.070922	5001	0.0019996
NTRK1/2/3	TRUE	Prostate cancer	8	0.0567376	5705	0.00140228
NTRK1/2/3	TRUE	Soft tissue sarcoma	8	0.0567376	1620	0.00493827
NTRK1/2/3	TRUE	Gastroesophageal cancer	6	0.0425532	3765	0.00159363
NTRK1/2/3	TRUE	Lung cancer, Other and NOS	3	0.0212766	758	0.00395778
NTRK1/2/3	TRUE	Salivary Gland cancer	3	0.0212766	275	0.0109091
NTRK1/2/3	TRUE	Other	16	0.113475	15927	0.00100458
RET	TRUE	NSCLC	97	0.554286	12518	0.00774884
RET	TRUE	Colorectal cancer	26	0.148571	12211	0.00212923
RET	TRUE	Thyroid cancer	23	0.131429	702	0.0327635
RET	TRUE	Pancreatic cancer	9	0.0514286	5001	0.00179964
RET	TRUE	Breast cancer	5	0.0285714	8796	0.00056844
RET	TRUE	Cholangiocarcinoma	3	0.0171429	1102	0.00272232
RET	TRUE	Prostate cancer	3	0.0171429	5705	0.000525855
RET	TRUE	Other	9	0.0514286	21243	0.000423669
ROS1	TRUE	NSCLC	90	0.775862	12518	0.00718965
ROS1	FALSE	Breast cancer	3	0.0258621	8796	0.000341064
ROS1	FALSE	Cholangiocarcinoma	3	0.0258621	1102	0.00272232
ROS1	FALSE	Gastroesophageal cancer	3	0.0258621	3765	0.000796813
ROS1	FALSE	Lung cancer, Other and NOS	3	0.0258621	758	0.00395778
ROS1	FALSE	Other	14	0.12069	40339	0.000347059
