# Supplementary material for: Molecular Characterization of Oncogenic Gene Fusions in a Large Real-World Cohort of Solid Tumors
Source: Cancer Res Commun. 2025 Nov 6;5(11):1967–76. doi: 10.1158/2767-9764.CRC-25-0329 (PMC12589939; doi:10.1158/2767-9764.CRC-25-0329)
Supplement: Supplementary Table 12 — Supplemental Table 12 [file crc-25-0329_supplementary_table_12_suppst12.xlsx]

## Sheet: Table S12
Table S12: Cohort demographics and clinical features. P-values result from comparisons between emerging fusion-positive and emerging fusion-negative patients using the relevant statistical test
	All (n=67278)	Emerging fusion-positive (n=218)	Emerging fusion-negative (n=67060)
Age at biopsy (p=0.91)
Median (25%, 75%)	65.25 (57.42, 73.2)	65.84 (57.56, 73.84)	65.65 (57.42, 73.2)
Tumor purity (p=0.82)
Mean (std)	57.58 (17.11)	57.71 (16.77)	57.58 (17.12)
Gender (p<0.001)
Male (n)	50.8% (34,169)	63.3% (138)	50.7% (34,031)
Female (n)	49.2% (33,109)	36.7% (80)	49.3% (33,029)
Race (p=0.74)
White (n)	49.9% (33,595)	45.4% (99)	49.9% (33,496)
Black or African American (n)	7.7% (5,190)	7.3% (16)	7.7% (5,174)
Asian (n)	2.5% (1,663)	2.8% (6)	2.5% (1,657)
Race not stated (n)	0.6% (416)	0.9% (2)	0.6% (414)
Other (n)	3.9% (2,605)	5.0% (11)	3.9% (2,594)
Unknown (n)	35.4% (23,809)	38.5% (84)	35.4% (23,725)
Smoking status (p<0.001)
Current or Ex-smoker (n)	46.1% (30,985)	31.7% (69)	46.1% (30,916)
Non-smoker (n)	34.5% (23,235)	50.9% (111)	34.5% (23,124)
Unknown (n)	19.4% (13,058)	17.4% (38)	19.4% (13,020)
