# Supplementary material for: Molecular Characterization of Oncogenic Gene Fusions in a Large Real-World Cohort of Solid Tumors
Source: Cancer Res Commun. 2025 Nov 6;5(11):1967–76. doi: 10.1158/2767-9764.CRC-25-0329 (PMC12589939; doi:10.1158/2767-9764.CRC-25-0329)
Supplement: Supplementary Table 13 — Supplemental Table 13 [file crc-25-0329_supplementary_table_13_suppst13.xlsx]

## Sheet: Table S13
Table S13: Emerging fusion detection by indication for the 20 most prevalent indications; all other indications are grouped into the “other” category
	All (n=67278)	Emerging fusion-positive (n=218)	Emerging fusion-negative (n=67060)
Cancer cohort
NSCLC	18.6% (12,518)	16.1% (35)	18.6% (12,483)
Colorectal cancer	18.2% (12,211)	16.1% (35)	18.2% (12,176)
Breast cancer	13.1% (8,796)	2.3% (5)	13.1% (8,791)
Prostate cancer	8.5% (5,705)	24.3% (53)	8.4% (5,652)
Pancreatic cancer	7.4% (5,001)	17.0% (37)	7.4% (4,964)
Gastroesophageal cancer	5.6% (3,765)	6.4% (14)	5.6% (3,751)
Urinary Tract cancer	2.8% (1,859)	0.0% (0)	2.8% (1,859)
Soft tissue sarcoma	2.4% (1,620)	0.5% (1)	2.4% (1,619)
Endometrial cancer	2.4% (1,598)	0.5% (1)	2.4% (1,597)
Head & Neck cancer - Squamous Cell Carcinoma	2.3% (1,574)	0.0% (0)	2.3% (1,574)
Kidney cancer	2.3% (1,573)	0.0% (0)	2.3% (1,573)
Ovarian, Fallopian Tube & Primary Peritoneal cancer	2.3% (1,548)	0.5% (1)	2.3% (1,547)
Gallbladder & Biliary Tract cancer	2.3% (1,536)	1.4% (3)	2.3% (1,533)
Melanoma	1.9% (1,294)	6.9% (15)	1.9% (1,279)
SCLC	1.5% (1,024)	0.0% (0)	1.5% (1,024)
Tumor of Unknown Origin	1.3% (907)	1.4% (3)	1.3% (904)
Lung cancer, Other and NOS	1.1% (758)	0.0% (0)	1.1% (758)
Thyroid cancer	1.0% (702)	4.6% (10)	1.0% (692)
Cervical cancer	0.7% (458)	0.0% (0)	0.7% (458)
Small Bowel cancer	0.7% (442)	1.4% (3)	0.7% (439)
Other	3.6% (2,389)	0.9% (2)	3.6% (2,387)
